# Supplementary material for: Microbiome and response surface methodology analyses reveal Acetobacter pasteurianus as the core bacteria responsible for aerobic spoilage of corn silage (Zea mays) in hot and humid areas
Source: Front Microbiol. 2024 Sep 11;15:1473238. doi: 10.3389/fmicb.2024.1473238 (PMC11422110; doi:10.3389/fmicb.2024.1473238)
Supplement: Supplementary file 1 [file Data_Sheet_1.xls]

Sample ID	Raw CCS	Clean CCS	Effective CCS	AvgLen(bp)	Effective(%)
AS10A1	14499	14499	14495	1412	99.97
AS10A2	11991	11991	11990	1412	99.99
AS10A3	14228	14228	14227	1413	99.99
AS10N1	13535	13534	13520	1412	99.89
AS10N2	10887	10877	10877	1412	99.91
AS10N3	13511	13510	13448	1413	99.53
AS11A1	12710	12710	12710	1411	100.00
AS11A2	13607	13607	13605	1411	99.99
AS11A3	13695	13694	13690	1411	99.96
AS11N1	13376	13376	12955	1420	96.85
AS11N2	13696	13695	13560	1418	99.01
AS11N3	12484	12484	12305	1417	98.57
AS12A1	14698	14698	14695	1411	99.98
AS12A2	13001	13001	13001	1411	100.00
AS12A3	13346	13346	13341	1411	99.96
AS12N1	14947	14947	14250	1427	95.34
AS12N2	14509	14506	14157	1426	97.57
AS12N3	12961	12957	12814	1419	98.87
AS13A1	13273	13261	13215	1418	99.56
AS13A2	13066	13066	13065	1411	99.99
AS13A3	14132	14132	14122	1412	99.93
AS13N1	13062	13062	13032	1416	99.77
AS13N2	12006	12006	11367	1419	94.68
AS13N3	14478	14478	14309	1415	98.83
AS15A1	13110	13110	13106	1411	99.97
AS15A2	13070	13069	13069	1411	99.99
AS15A3	12376	12376	12371	1411	99.96
AS15N1	12235	12234	11689	1468	95.54
AS15N2	10554	10545	10471	1458	99.21
AS15N3	8200	8193	8018	1467	97.78
AS16A1	12408	12407	12134	1411	97.79
AS16A2	13410	13410	13287	1411	99.08
AS16A3	12833	12833	12740	1411	99.28
AS16N1	12807	12798	12682	1435	99.02
AS16N2	12723	12722	12554	1428	98.67
AS16N3	11028	11020	10962	1419	99.40
AS1A1	13121	13121	11690	1455	89.09
AS1A2	12325	12325	12259	1415	99.46
AS1A3	13226	13226	13204	1418	99.83
AS1N1	14491	14491	14483	1413	99.94
AS1N2	14179	14179	14175	1413	99.97
AS1N3	12072	12072	12064	1414	99.93
AS2A1	13335	13333	13210	1433	99.06
AS2A2	13692	13692	13680	1411	99.91
AS2A3	14389	14389	14383	1411	99.96
AS2N1	13919	13919	13814	1415	99.25
AS2N2	13787	13787	13621	1416	98.80
AS2N3	13403	13403	13216	1416	98.60
AS3A1	13154	13154	12971	1426	98.61
AS3A2	11755	11754	11722	1418	99.72
AS3A3	12033	12033	11984	1420	99.59
AS3N1	12757	12757	12705	1420	99.59
AS3N2	13175	13175	13130	1416	99.66
AS3N3	12099	12099	12049	1420	99.59
AS4A1	13551	13550	13502	1414	99.64
AS4A2	13031	13031	13027	1411	99.97
AS4A3	13151	13151	13142	1412	99.93
AS4N1	13993	13993	13780	1416	98.48
AS4N2	12145	12145	11828	1415	97.39
AS4N3	8398	8384	8230	1422	98.00
AS6A1	14689	14689	14657	1413	99.78
AS6A2	11711	11711	11708	1412	99.97
AS6A3	13387	13387	13361	1413	99.81
AS6N1	12748	12748	12738	1413	99.92
AS6N2	14489	14489	14482	1413	99.95
AS6N3	12674	12674	12666	1413	99.94
AS7A1	13384	13384	13212	1439	98.71
AS7A2	12998	12998	12911	1420	99.33
AS7A3	14200	14199	14039	1441	98.87
AS7N1	14045	14045	14037	1414	99.94
AS7N2	13881	13881	13875	1414	99.96
AS7N3	12922	12922	12917	1414	99.96
AS8A1	12329	12329	12278	1415	99.59
AS8A2	14347	14347	14247	1418	99.30
AS8A3	12790	12790	12752	1421	99.70
AS8N1	11913	11913	11911	1413	99.98
AS8N2	12951	12951	12942	1413	99.93
AS8N3	11462	11443	11428	1418	99.70
AS9A1	13458	13458	13452	1411	99.96
AS9A2	12419	12418	12414	1411	99.96
AS9A3	12755	12755	12754	1411	99.99
AS9N1	14949	14949	14653	1429	98.02
AS9N2	14757	14757	14656	1416	99.32
AS9N3	12960	12960	12836	1415	99.04
D60101	12228	12228	10775	1492	88.12
D60102	11945	11945	10601	1493	88.75
D60103	14898	14897	13481	1491	90.49
D6011	12571	12564	11408	1479	90.75
D60111	9175	9165	8554	1479	93.23
D60112	9233	9218	8323	1457	90.14
D60113	9427	9415	8596	1475	91.18
D6012	12257	12257	10088	1475	82.30
D60121	9250	9238	8512	1465	92.02
D60122	12691	12691	12630	1413	99.52
D60123	14612	14604	14334	1421	98.10
D6013	13555	13553	12303	1475	90.76
D60131	13694	13694	12635	1480	92.27
D60132	12890	12889	11713	1471	90.87
D60133	14317	14315	13241	1483	92.48
D60151	13311	13311	13261	1412	99.62
D60152	11856	11856	11703	1415	98.71
D60153	12443	12439	11872	1456	95.41
D60161	13035	13035	11163	1497	85.64
D60162	14482	14482	13306	1497	91.88
D60163	11853	11853	10524	1496	88.79
D6021	14381	14381	12535	1460	87.16
D6022	12107	12107	10892	1457	89.96
D6023	13040	13040	11495	1465	88.15
D6031	12519	12519	11122	1494	88.84
D6032	14084	14084	12850	1498	91.24
D6033	12897	12897	11387	1495	88.29
D6041	8293	8277	8103	1458	97.71
D6042	12003	12003	11465	1489	95.52
D6043	12925	12925	12898	1414	99.79
D6061	10926	10916	10094	1427	92.39
D6062	14505	14504	13024	1458	89.79
D6063	12587	12587	12565	1411	99.83
D6071	11677	11665	11441	1415	97.98
D6072	13637	13637	12233	1470	89.70
D6073	8593	8587	7726	1461	89.91
D6081	13646	13630	13505	1417	98.97
D6082	13006	13006	12558	1426	96.56
D6083	12024	12024	11782	1422	97.99
D6091	13414	13409	12645	1485	94.27
D6092	8905	8898	8484	1483	95.27
D6093	12190	12190	11870	1426	97.37
Raw1	14116	14116	13945	1459	98.79
Raw2	12205	12205	11940	1460	97.83
Raw3	13802	13802	13123	1464	95.08
